# Supplementary material for: Deletion of SH2D5 alleviates epileptic seizures and NMDAR expression via autophagic degradation of STAT1
Source: JCI Insight. 2025 Aug 22;10(16):e191347. doi: 10.1172/jci.insight.191347 (PMC12406720; doi:10.1172/jci.insight.191347)
Supplement: Supporting data values [file jciinsight-10-191347-s183.xlsx]

## Sheet: Fig. 1E
			sham	KA-induced epilepsy
			1.03342	1.49519
			1.06622	1.2903
			0.891087	1.45699
			1.05448	1.46159
			1.03219	1.37827
			0.922617	1.51409

## Sheet: Fig. 1F
			TLE	TBI
			0.927797	1.34554
			0.832345	1.30746
			0.729709	1.32599
			1.23779	1.66831
			1.19582	1.59806
			1.07654	1.54007

## Sheet: Fig. 2E
			SH2D5fl/fl;hsyn-EGFP		SH2D5fl/fl;hSyn-Cre
			0.8576		0.284611
			0.78864		0.335737
			0.723242		0.401573
			1.19063		0.597703
			1.31894		0.524305
			1.12095		0.416078

## Sheet: Fig. 2F
			SH2D5fl/fl;hsyn-EGFP		SH2D5fl/fl;hsyn-Cre
			5		16
			6		9
			3		7
			13		12
			19		18
			16		19
			6		24
			8		15
			8		16
			12		19

## Sheet: Fig. 2G
			SH2D5fl/fl;hsyn-EGFP		SH2D5fl/fl;hsyn-Cre
			29		52
			46		28
			46		42
			37		49
			26		46
			36		34
			37		61
			50		39
			42		72
			23		62

## Sheet: Fig. 2H
			SH2D5fl/fl;hsyn-EGFP		SH2D5fl/fl;hsyn-Cre
			11		13
			9		14
			12		16
			18		14
			14		16
			9		15
			7		12
			11		15
			11		12
			14		14

## Sheet: Fig. 2I
			SH2D5fl/fl;hsyn-EGFP		SH2D5fl/fl;hsyn-Cre
			24		10
			21		12
			26		11
			31		16
			12		9
			8		12
			34		16
			21		18
			26		20
			24		21

## Sheet: Fig.2K
			SH2D5fl/fl;hsyn-EGFP		SH2D5fl/fl;hsyn-Cre
			29		16
			22		23
			14		11
			26		12
			30		9
			28		20
			20		20
			31		16
			28		18
			19		20

## Sheet: Fig. 2L
			SH2D5fl/fl;hsyn-EGFP		SH2D5fl/fl;hsyn-Cre
			803.478		498.676
			760.194		687.436
			431.152		337.94
			571.86		417.553
			978.411		292.264
			763.959		748.386
			653.425		735.154
			845.171		505.565
			829.423		618.721
			656.314		614.05

## Sheet: Fig. 2M
		SH2D5fl/fl;hsyn-Cre										SH2D5fl/fl;hsyn-EGFP
	1	0	0	0	0	0	0	2	0	0	0	0	0	0	0	0	0	0	0	0	0
	2	0	2	2	0	0	0	2	2	0	0	0	2	3	2	0	2	0	0	2	2
	3	2	0	0	2	0	2	0	2	0	2	2	2	2	0	2	2	2	2	0	2
	4	2	2	3	2	3	2	2	0	2	0	2	2	2	3	2	3	3	3	2	3
	5	2	0	3	3	0	2	2	2	2	2	4	3	2	3	3	2	2	2	2	3
	6	2	2	4	0	2	2	2	2	2	2	3	4	3	2	2	2	2	2	0	3
	7	2	3	3	2	0	2	3	4	2	3	3	5	4	2	4	2	2	2	2	3
	8	3	2	2	0	2	3	3	4	2	3	3	3	3	4	4	3	4	3	0	2
	9	2	4	3	3	2	0	3	2	5	3	3	4	4	4	2	2	5	2	2	3
	10	2	3	4	3	0	2	2	2	3	3	4	3	5	4	2	3	4	2	3	3
	11	3	2	4	2	3	2	3	3	3	4	4	3	5	3	2	3	3	4	4	4
	12	3	2	3	2	2	4	3	3	3	2	5	4	4	4	3	3	5	4	4	4
	13	4	2	3	3	2	4	2	4	4	2	5	5	5	2	5	3	4	5	5	5
	14	2	3	4	3	5	3	2	4	4	2	5	5	5	4	4	3	4	4	4	4
	15	3	5	3	4	3	5	4	3	4	3	5	5	4	5	4	4	5	5	5	5

[truncated: 35 more sheets: Fig. 3A, Fig. 3C, Fig. 3D, Fig. 3F, Fig. 3G, Fig. 3I, Fig. 3J, Fig. 4B, Fig. 4D, Fig. 4F, Fig. 4G, Fig. 5D, Fig. 5F, Fig. 5H, Fig. 6C, Fig. 6E, Fig. 6G, Fig. 6I, Fig. 6J, Fig. 6K …]
